# Supplementary material for: Effects of Sprint Interval Training on Brain Fatigue Resistance in Competitive Skateboarders: Evidence from EEG, HRV, and VAS Measures
Source: Life (Basel). 2025 Dec 24;16(1):25. doi: 10.3390/life16010025 (PMC12843024; doi:10.3390/life16010025)
Supplement: Supplementary file 1 [file life-16-00025-s001.zip]

Archive with 1 entries (1 files):
- life-4008621-supplementary.xlsx
