# Supplementary material for: Effects of Sprint Interval Training on Brain Fatigue Resistance in Competitive Skateboarders: Evidence from EEG, HRV, and VAS Measures
Source: Life (Basel). 2025 Dec 24;16(1):25. doi: 10.3390/life16010025 (PMC12843024; doi:10.3390/life16010025)
Supplement: Supplementary file 1 [file life-16-00025-s001.zip › life-4008621-supplementary.xlsx]

## Sheet: original data
		EEG						HRV										VAS
		CNS Activation Level	DC Curve Grade	DC Stabilization Level	DC Stabilization Level	DC Stabilization Time	DC Tension Exhaustion Level	LF	HF	LF/HF	RMSSD	SDNN	SDSD	PNS	SNS	RP	Ti	MF	ME	MO	PF
pre	1	2.21	3.73	3.71	2.66	104.62	-2.41	907.7	3561.06	0.25	163.66	117.61	215.24	0.75	0.32	0.44	19	33.71	42.78	-12.29	2.52
	2	4.17	2.602	3.8	3.43	108.15	-2.24	864.74	321.52	2.69	103.4	94.18	132.16	0.71	0.36	0.42	26	35.79	57.83	-13.66	5.88
	3	-3.55	3.36	2.56	-5.18	108.14	-3.69	1987.64	1149.11	1.73	86.2	94.02	110.67	0.66	0.37	0.38	36	43.3	27.85	-8.42	4.91
	4	-6.56	3.36	2.65	-4.76	108.14	-3.63	674.96	2208.81	0.31	105.7	90.61	136.97	0.59	0.41	0.34	40	33.53	51.19	-11.43	2.77
	5	3.73	4.45	4.26	5.77	108.15	-1.72	252.98	1438.04	0.18	83.82	82.15	107.01	0.62	0.38	0.36	40	35.28	34.61	-12.6	4.9
	6	4.94	3.36	4.5	6.5	108.15	-1.56	403.64	1808.38	0.22	89.11	71.9	114.27	0.52	0.39	0.3	50	31.85	60.17	-9.47	3.39
	7	-4.87	6.645	2.85	-3.76	108.14	-3.5	34.33	93.47	0.37	46.86	31.2	61.83	0.25	0.67	0.13	250	36.72	35.58	-9.98	5.53
	8	9.23	3	5.41	10.03	108.15	-0.93	483.44	262.92	1.84	47.77	51.82	60.39	0.39	0.48	0.22	95	33.83	32.54	-12.13	1.35
	9	-4.85	3.73	2.29	-6.55	108.14	-3.87	263.69	599.37	0.44	66.07	65.84	85.3	0.52	0.46	0.3	52	43.66	47.33	-13.84	2.52
	10	-8.37	2.92	1.99	-8.14	108.14	-4.09	171.97	794.61	0.22	74.69	53.53	92.15	0.36	0.59	0.2	101	30.08	53.91	-14.56	3.05
	11	4.87	3.63	3.28	-3.21	108.14	-2.78	729.48	1482.45	0.49	78.36	67.21	100.89	0.66	0.37	0.3	47	44.31	49.45	-13.53	4.84
	12	6.66	3.42	4.71	5.54	108.15	-1.38	249.6	693.35	0.36	56.93	60.82	88.26	0.49	0.42	0.27	60	30.61	53.53	-11.43	6.62
	Ave	0.634167	3.68392	3.50083	0.194167	107.851	-2.65	585.347	1201.09	0.758333	83.5475	73.4075	108.762	0.543333	0.435	0.305	68	36.0558	45.5642	-11.945	4.02333
mid	1	9.5	2.742	4.46	6.37	104.28	-1.58	3397.04	1027.65	3.31	112.16	105.53	144.02	0.74	0.37	0.43	25	35.62	46.53	-6.13	2.28
	2	7.17	1.203	3.96	4.68	109.45	-1.96	1811.9	4787.21	0.38	169.97	136.01	216.44	0.86	0.3	0.51	12	37.41	55.28	-8.54	2.09
	3	-8.64	3	1.96	-8.54	108.14	-4.14	212.9	489.22	0.44	56.32	42.91	74.28	0.34	0.47	0.18	103	45.47	32.47	-5.44	5.12
	4	-7.2	5.33	2.29	-6.53	108.14	-3.87	55.25	681.31	0.08	71.59	62.73	94.85	0.34	0.5	0.18	101	33.01	56.23	-5.41	2.59
	5	4.18	4.99	4.77	6.47	121.11	-1.93	283.34	1610.6	0.2	93.88	92.01	119.85	0.69	0.43	0.4	44.8	36.34	28.35	-4.53	3.69
	6	5.54	3.76	5.13	7.28	121.11	-1.75	451.59	2033.97	0.25	99.8	80.63	127.92	0.59	0.45	0.34	56	31.75	65.42	-6.53	3.41
	7	5.1	4.09	4.38	6.14	104.55	-1.64	121.31	167.86	0.72	43.69	29.26	58.36	0.27	0.65	0.14	223	37.52	43.59	-8.43	1.47
	8	18.97	6.855	6.91	21.48	110.7	-0.17	79.71	32.46	2.46	74.47	57.24	99.83	0.42	0.51	0.23	81	35.64	34.83	-7.65	4.03
	9	24.19	2.92	6.74	24.18	109.66	0.03	327.62	161.65	2.03	74.69	55.03	99.33	0.51	0.46	0.29	50	42.12	43.32	-8.67	6.14
	10	5.09	2.445	3.99	4.9	104.28	-1.91	234.1	89.36	2.62	59.72	46.17	79.67	0.42	0.61	0.24	97	36.16	68.81	-7.5	2.59
	11	9.71	3.18	4.31	7.93	110.32	-2.04	199.56	312.94	0.63	58.23	42.54	94.39	0.46	0.4	0.26	48	40.54	54.23	-11.43	2.87
	12	14.45	2.764	5.17	9.77	115.19	-1.85	138.04	204.59	0.67	86.19	58.12	79.43	0.44	0.43	0.33	30	33.34	64.68	-3.05	5.43
	Ave	7.33833	3.60658	4.50583	7.01083	110.578	-1.90083	609.363	966.568	1.14917	83.3925	67.3483	107.364	0.506667	0.465	0.294167	72.5667	37.4164	48.0964	-7.29636	3.29818
post	1	11.59	3.35	5.44	7.81	127.42	-1.93	4114.5	1253.73	4.04	136.84	128.75	178.79	0.9	0.45	0.53	30.5	35.51	59.12	-1.21	2.31
	2	8.75	1.47	4.87	5.72	133.63	-2.39	2227.57	5852.43	0.46	208.36	166.9	264.31	1.05	0.37	0.63	15	36.75	62.82	0.6	2.87
	3	-6.75	3.66	2.4	-6.71	131.93	-5.05	260.87	601.06	0.54	69.16	52.8	91.51	0.43	0.58	0.22	127.3	47.7	45.63	-0.48	1.84
	4	-5.6	6.59	2.84	-5.11	131.93	-4.76	67.61	839.63	0.1	88.21	77.31	117.6	0.43	0.61	0.22	124.7	30.61	66.54	1.61	1.81
	5	5.1	6.19	5.82	7.9	150.14	-2.37	3495.44	1965.53	0.25	113.74	112.12	147.7	0.86	0.53	0.51	55.6	36.07	51.17	-2.79	2.19
	6	6.99	4.69	6.37	9.08	150.14	-2.17	552.6	2523.36	0.3	124.03	102.32	160.42	0.73	0.56	0.42	70.3	28.46	65.85	0.97	2.58
	7	6.22	5.07	5.35	7.57	127.59	-2.01	150.73	204.83	0.88	53.3	35.69	71.27	0.33	0.79	0.17	273.1	39.01	54.35	-1.84	3.09
	8	23.8	8.73	8.57	26.75	135.11	-0.21	98.48	40	3.1	92.94	72.21	123.48	0.53	0.63	0.28	102.5	40.62	48.89	1.47	2.57
	9	29.54	3.61	8.25	29.53	134.19	0.04	491.55	261.27	2.49	91.5	68.13	123.79	0.63	0.57	0.36	62.8	36.59	59.1	-1.38	3.87
	10	6.22	2.98	4.93	6.02	126.73	-2.33	291.85	110.01	3.2	73.35	56.5	97.61	0.53	0.75	0.3	118	36.51	69.34	2.24	2.39
	11	12.74	4.83	6.34	8.75	137.83	-2.14	471.81	577.61	0.81	67.22	52.75	132.84	0.73	0.64	0.38	62	47.41	62.65	-1.66	3.63
	12	5.29	6.17	4.1	6.24	131.66	-3.83	391.07	310.37	1.26	82.63	70.82	181.16	0.68	0.7	0.41	40.2	34.86	71.25	2.02	1.82
	Ave	8.6575	4.77833	5.44	8.62917	134.858	-2.42917	1051.17	1211.65	1.4525	100.107	83.025	140.873	0.6525	0.598333	0.369167	90.1667	37.5083	59.7258	-0.0375	2.58083
